# Supplementary material for: Hsp90 provides a platform for kinase dephosphorylation by PP5
Source: Nat Commun. 2023 Apr 17;14:2197. doi: 10.1038/s41467-023-37659-7 (PMC10110553; doi:10.1038/s41467-023-37659-7)
Supplement: Supplementary file 8 — Source Data [file 41467_2023_37659_MOESM8_ESM.xlsx]

## Sheet: Cdc37 dephosphorylation data
Time (min)	Hsp90Open				Hsp90Closed				Hsp90 + sBRAF				no Hsp90
0	11177.9	21338.1	21524.5		19416.1	17661.4	20840.8	23477.9	16497.9	19084	16939.8		16686.8	17553.7	17697.6
1	9227.15	21155.2	21942.1		19603.3	14889.6	20387.4	22397.5	19006.9	20054.5	17577.9		14975.8	17928.2	12916.5
5	11231.3	18979	18482.6		17987.8	13795.9	19860.6	20426.5	19415.1	20005.1	17845.3		15213.5	17580.2	12177.4
10	9911.71	17246.8	15297.1		16903.9	12685.1	16553.7	19098.5	19937.8	16468	18720.6		15032.5	16841.3	12718.8
15	6411.93	12984.6	9935.97		15394.8	10205.9	14431.5	19740.3	19665.7	18565.2	18679.8		15306.4	16036.6	13432.2
25	2461.38	5234.23	3424.45		12646.5	9270.3	10459.2		18136.9	20982.7	17386.4		15321.1	16375.2	13732.2
35	1022.36	1809.84	987.355		9611.61	7851.1	7138.83		17339.8	19450.6	15356.9		16154.1	18698	13188.3
45	395.335	530.87	313.092		7950	5956.15	4445.28		16661.1	18957.4	18266.2		15965.1	20472.9	14081.5

## Sheet: Fig 1
Western Blot Data shows CRaf dephosphorylation and Cdc37 dephosphorylation
Fig 1a
Time (min)	CRafpS338			CRafpS621			Cdc37pS13
0	21739.2	21401.4	18257.7	15417.9	18959.8	17758	20948.3	15833.4	19625.7
0.5	17180	18227.1	16527.5	12522	17129.1	15834.5	20833.7	13391.4	19063.1
1	15340.4	17688.1	16412	11900.7	17669	15534	19012.1	12434.6	18688.4
5	9828.4	11202.1	10175.8	9716.84	14002	12063.7	18058.2	13996.6	19260.1
10	3808.2	5251.1	2277.96	6522.43	11677.9	6836.12	17981.9	14946.7	19721.7
20	1576.5	1861.8	251.192	4832.18	6973.07	3524.57	18169.7	15638.3	17640
Fig 1b
Time (min)	Hsp90Open				Hsp90Closed				Hsp90 + sBRAF				no Hsp90
0	11177.9	21338.1	21524.5		19416.1	17661.4	20840.8		16497.9	19084	16939.8		16686.8	17553.7	17697.6
1	9227.15	21155.2	21942.1		19603.3	14889.6	20387.4		19006.9	20054.5	17577.9		14975.8	17928.2	12916.5
5	11231.3	18979	18482.6		17987.8	13795.9	19860.6		19415.1	20005.1	17845.3		15213.5	17580.2	12177.4
10	9911.71	17246.8	15297.1		16903.9	12685.1	16553.7		19937.8	16468	18720.6		15032.5	16841.3	12718.8
15	6411.93	12984.6	9935.97		15394.8	10205.9	14431.5		19665.7	18565.2	18679.8		15306.4	16036.6	13432.2
25	2461.38	5234.23	3424.45		12646.5	9270.3	10459.2		18136.9	20982.7	17386.4		15321.1	16375.2	13732.2
35	1022.36	1809.84	987.355		9611.61	7851.1	7138.83		17339.8	19450.6	15356.9		16154.1	18698	13188.3
45	395.335	530.87	313.092		7950	5956.15	4445.28		16661.1	18957.4	18266.2		15965.1	20472.9	14081.5

## Sheet: Fig 3
Western Blot Data - PP5 mutants
Time (min)	PP5WT			PP5aJ del			PP5R113D			PP5F148K			PP5R150D
0	12176.4	11917	15091.4	10700.4	11367.9	15363.7	10700.4	11367.9	15363.7	8733.3	10733.8	19632.2	8733.3	10733.8	19632.2
1	10478.5	9753.49	10510.3	8940.54	6823.07	9828.32	9432.83	15287.3	15171.1	11109.2	15138.4	12867.4	10758.7	18306.5	12911.3
5	6156.05	4364.76	4380.88	2973.33	3935.76	2777.57	7074.18	12970	12342.3	9358.83	12107.3	9726.85	7623.59	16296.8	11267.7
10	3311.86	1785.2	1844.79	865.234	1598.08	815.749	5090.52	7294.95	8818.49	5629.93	7022.54	5848.95	3376.57	11161	7025.66
FCS Data - Rhyd measured. Titration of closed Hsp90 into labelled PP5 mutants
	Hsp90 dimer [uM]	R113D (Rhyd)					Hsp90 dimer [uM]	F148K (Rhyd)					Hsp90 dimer [uM]	R150D (Rhyd)					Hsp90 dimer [uM]	Hsp90 Closed (Rhyd)
	5	4.0813	3.8844	3.8621	4.0633		5	4.3131	4.5626	4.4455	4.3438		5	3.9175	3.9215	3.9885	4.0826		5	5.2099	4.9855	4.8496
	2.5	3.4998	3.6013	3.6047	3.8868		2.5	3.9816	3.8646	4.0235	3.6822		2.5	3.6896	3.6977	3.7185	3.9025		1.67	5.0441	4.428	4.5303
	1.25	3.2743	3.3007	3.1111	3.3081		1.25	3.2835	3.6213	3.7174	3.4758		1.25	3.3709	3.2984	3.3751	3.7437		0.555	4.5078	4.1011	4.3797
	0.625	2.9813	2.9154	2.9936	3.0322		0.625	3.4123	3.3071	3.385	3.2675		0.63	3.0889	3.0872	3.1589	3.5289		0.275	4.2563	3.7565	3.7833
	0.3125	2.8518	2.7326	2.8143	3.0099		0.3125	3.1067	2.9969	3.224	3.1237		0.31	2.8488	2.7607	2.8421	3.1876		0.139	3.3374	3.4863	3.3502
	0.15625	2.665	2.5774	2.7185	2.6544		0.15625	3.0908	3.0139	3.0227			0.16	2.688	2.676	2.8278	3.0289		0.04	3.4078	3.2568	3.1846
	0.078125	2.701	2.6558	2.6067	2.6788		0.078125	3.1214	3.1717	3.0045			0.08	2.6969	2.5872	2.7002	2.8459		0.0345	3.0633	3.174	3.1912
	0.0390625	2.6278	2.5642	2.597	2.5433		0	2.9601	2.8093	3.1147			0.04	2.6278	2.7381	2.6495	2.6648		0.017	3.1024	3.2512	3.1519
	0	2.5514	2.5012	2.5652	2.6557								0	2.6803	2.5771	2.5561	2.5898		0	3.2391	2.9229	2.9596
								*** Missing replicates are due to single molecule outliers (dust, aggregates, FCS flatline)
								*** Different dimer concentrations are due to addition of labelled protein's slight dilution (corrected for here)

## Sheet: Fig 5
Fig. 5d Western blot data - Tracking of Cdc37 dephosphorylation through time
Time (min)	PP5WTno Hsp90				Time (min)	PP5aJ del no Hsp90					PP5WT						PP5aJdel
0	16686.8	17553.7	17697.6		0	15513.2	17008.4	15969.5		0	6114.81	11734.1	21040.6	22351.8		0	11322.2	8011.35	12386.1
1	14975.8	17928.2	12916.5		5	17878.7	16617.7	17621.7		5	7618.4	8947.83	18789.3	20792		5	9507.18	8470.52	7236.88
5	15213.5	17580.2	12177.4		15	17627.1	17477.4	14926		15	5540.62	5033.1	12596	13897.5		15	4513.62	5536.91	4050.74
10	15032.5	16841.3	12718.8		30	16857.5	17704.2	15850.3		30	1701.6	1065.36	3467.1	4533.35		30	1351.77	1568.89	883.527
15	15306.4	16036.6	13432.2		45	17144.1	15928	15906.9		45	417.456	236.849	751.698	1097.36		45	282.092	777.113	104.192
25	15321.1	16375.2	13732.2
35	16154.1	18698	13188.3
45	15965.1	20472.9	14081.5
	*data used for Fig 1 as well
Fig. 5e Western blot data - CRaf pS338 dephosphorylation through time
Time (min)	PP5WT			PP5aJ del
0	12176.4	11917	15091.4	10700.4	11367.9	15363.7
1	10478.5	9753.49	10510.3	8940.54	6823.07	9828.32
5	6156.05	4364.76	4380.88	2973.33	3935.76	2777.57
10	3311.86	1785.2	1844.79	865.234	1598.08	815.749
Fig. 5f FCS Data - Measurement of Rhyd. Titration of open or closed Hsp90 into labelled PP5 (WT or aJ del)
Hsp90 dimer [uM]	Open aJ del (Rhyd)				Hsp90 dimer [uM]	Closed aJ del (Rhyd)				Hsp90 dimer [uM]	Hsp90 Open (Rhyd)				Hsp90 dimer [uM]	Hsp90 Closed (Rhyd)
5.9	4.893	4.9072	5.0259		5	5.6357	5.1582	4.9387		4.545	4.7072	4.8393	4.8069		5	5.2099	4.9855	4.8496
1.965	4.7632	4.627	4.7055		1.665	5.1941	4.9543	6.2123		1.515	4.4583	4.368	4.4846		1.665	5.0441	4.428	4.5303
0.655	4.6622	4.4605	4.7785		0.5555	4.9291	5.0293	4.9681		0.505	4.0958	3.9982	3.9534		0.5555	4.5078	4.1011	4.3797
0.33	4.5849	4.6259	4.4546		0.2775	5.1299		4.8641		0.2525	3.4765	3.6663	3.2967		0.2775	4.2563	3.7565	3.7833
0.165	4.1503	4.244	3.9371		0.13885	4.2177	4.1066	4.4528		0.12625	4.1338	3.2813	3.1134		0.13885	3.3374	3.4863	3.3502
0.08	3.5673	3.5812	3.3771		0.0694	3.7628	3.5953	3.8669		0.063	3.3524	3.3248	3.0976		0.0694	3.4078	3.2568	3.1846
0.04	3.161	3.2029	3.112		0.0345	3.4437	3.3684	3.2746		0.0315	3.185	3.5143	3.3287		0.0345	3.0633	3.174	3.1912
0.02	2.9926	3.1522	2.9478		0.01735	3.158	3.1602	3.444		0.0155	3.1784	3.2064	3.0395		0.01735	3.1024	3.2512	3.1519
0.01	2.9133	2.8527	2.8887		0	3.0145	3.0639	2.931		0.01	3.1221	3.0978	2.902		0	3.2391	2.9229	2.9596
0	2.8141		3.0031							0	2.9625	2.9994	3.0488
							*** Missing replicates are due to single molecule outliers (dust, aggregates, FCS flatline)
							*** Different dimer concentrations are due to addition of labelled protein's slight dilution (corrected for here)
